# Supplementary material for: VPS41 recruits biosynthetic LAMP-positive vesicles through interaction with Arl8b
Source: J Cell Biol. 2025 Feb 5;224(4):e202405002. doi: 10.1083/jcb.202405002 (PMC11809577; doi:10.1083/jcb.202405002)
Supplement: Data S1 — shows source data for Figs. 1, 2, 3, 4, 5, 9, and 10 and supplementary figures. [file jcb_202405002_datas1.xlsx]

## Sheet: Fig 1D
Fig 1D
	Intensity mean of VPS18 on mitochondria						Normalised
	mito V5	mito WT	mito R662*				mitoV5	mito WT	mito R662*
	2.666	32.65	81.816				0.266867	3.26827	8.18979
	2.017	34.2	2.446				0.201902	3.42342	0.244845
	2.96	81.523	1.986				0.296296	8.16046	0.198799
	1.465	16.3	8.102				0.146647	1.63163	0.811011
	1.609	37.403	2.685				0.161061	3.74404	0.268769
	1.341	46.082	4.056				0.134234	4.61281	0.406006
	8.529	46.583	6.506				0.853754	4.66296	0.651251
	1.31	11.527	8.947				0.131131	1.15385	0.895596
	3.087	25.917	1.55				0.309009	2.59429	0.155155
	13.394	25.256	1.783				1.34074	2.52813	0.178478
	2.335	19.406	49.315				0.233734	1.94254	4.93644
	10.243	83.392	5.377				1.02533	8.34755	0.538238
	88.538	10.145	10.743				8.86266	1.01552	1.07538
	26.285	13.007	1.846				2.63113	1.302	0.184785
	8.031	49.517	1.222				0.803904	4.95666	0.122322
	2.431	14.853	2.267				0.243343	1.48679	0.226927
	2.963	40.127	0.547				0.296597	4.01672	0.0547548
	0.759	40.316	1.155				0.075976	4.03564	0.115616
	5.386	64.346	83.088				0.539139	6.44104	8.31712
	2.116	49.94	1.063				0.211812	4.999	0.106406
	5.214	48.928	1.121				0.521922	4.8977	0.112212
	1.15	37.812	3.437				0.115115	3.78498	0.344044
	1.448	37.468	1.849				0.144945	3.75055	0.185085
	11.134	31.292	2.137				1.11451	3.13233	0.213914
	18.352	33.004	28.622				1.83704	3.3037	2.86507
	2.912	14.322	2.785				0.291491	1.43363	0.278779
	1.482	87.053	14.155				0.148348	8.71401	1.41692
	13.142	129.059	4.113				1.31552	12.9188	0.411712
	5.08	28.139	5.063				0.508509	2.81672	0.506807
	6.763	31.854	16.725				0.676977	3.18859	1.67417
	1.997	76.342	35.656				0.1999	7.64184	3.56917
	2.225	26.176	28.556				0.222723	2.62022	2.85846
	4.079	64.328	7.253				0.408308	6.43924	0.726026
	1.54	16.861	32.736				0.154154	1.68779	3.27688
	48.635	23.162	12.603				4.86837	2.31852	1.26156
	65.811	41.757	13.028				6.58769	4.17988	1.3041
	1.851	11.723	5.497				0.185285	1.17347	0.55025
	2.17	32.205	4.024				0.217217	3.22372	0.402803
	1.658	24.999	5.65				0.165966	2.5024	0.565566
	22.249	28.5	20.391				2.22713	2.85285	2.04114
	3.792	190.716	18.715				0.37958	19.0907	1.87337
	9.68	21.618					0.968969	2.16396
		87.246						8.73333
		84.694						8.47788
		52.226						5.22783
		9.909						0.991892
		19.687						1.97067
		32.623						3.26557
		19.932						1.9952
		26.374						2.64004

## Sheet: Fig 2C
	Fig 2C
		Intensity mean of LAMP1 on mito								Normalised
		mito V5	mito VPS41 WT	mito VPS41 R662*	mito VPS18	mito VPS39				mito V5	mito VPS41 WT	mito VPS41 R662*	mito VPS18	mito VPS39
		24.608	52.564	54.575	26.791	14.088				1.24524	2.6599	2.76166	1.35571	0.712895
		56.105	27.486	53.475	23.231	15				2.83908	1.39087	2.706	1.17556	0.759045
		32.209	36.74	29.721	47.399	22.963				1.62987	1.85915	1.50397	2.39853	1.162
		18.198	28.169	45.654	33.55	11.3				0.920874	1.42544	2.31023	1.69773	0.571814
		23.482	51.486	60.057	33.82	24.195				1.18826	2.60535	3.03907	1.71139	1.22434
		23.477	30.427	50.004	35.865	24.203				1.18801	1.5397	2.53035	1.81488	1.22474
		24.336	39.065	18.966	20.766	22.817				1.23148	1.97681	0.959737	1.05082	1.15461
		31.335	25.628	26.335	19.857	18.792				1.58565	1.29685	1.33263	1.00482	0.950932
		14.908	39.184	12.561	21.115	39.744				0.75439	1.98283	0.635625	1.06848	2.01117
		14.531	45.08	51.903	29.639	17.309				0.735312	2.28118	2.62645	1.49982	0.875888
		15.024	36.136	70.418	29.845	17.63				0.76026	1.82859	3.56336	1.51025	0.892131
		14.874	22.246	19.733	37.025	15.258				0.752669	1.12571	0.998549	1.87358	0.772101
		11.925	33.151	47.653	43.192	37.673				0.603441	1.67754	2.41139	2.18565	1.90637
		13.382	49.29	62.487	40.668	27.831				0.67717	2.49422	3.16203	2.05792	1.40833
		15.174	39.254	61.621	47.025	14.406				0.76785	1.98637	3.11821	2.37961	0.728987
		14.084	122.747	44.301	20.587	19.38				0.712693	6.21137	2.24176	1.04176	0.980687
		14.116	49.977	56.038	25.428	24.009				0.714312	2.52899	2.83569	1.28673	1.21493
		14.018	145.537	18.28	33.436	44.096				0.709353	7.36461	0.925023	1.69196	2.23139
		19.266	54.167	43.731	37.94	25.427				0.974918	2.74101	2.21292	1.91988	1.28668
		12.952	61.456	53.288	31.811	9.889				0.65541	3.10986	2.69653	1.60973	0.500413
		15.873	81.525	38.598	25.468	12.879				0.803222	4.12541	1.95318	1.28876	0.651716
		17.74	130.059	49.607	36.022	10.566				0.897698	6.58138	2.51026	1.82282	0.534672
		14.356	98.078	56.814	41.327	14.492				0.726457	4.96304	2.87496	2.09127	0.733339
		18.307	86.815	31.794	32.683	22.994				0.926389	4.3931	1.60887	1.65386	1.16357
			51.196	53.994	31.258	35.892					2.59067	2.73226	1.58175	1.81624
			23.597		29.039	34.282					1.19408		1.46946	1.73477
			9.239		35.391	13.536					0.467521		1.79089	0.684962
			40.404		34.961	24.489					2.04456		1.76913	1.23922
			26.521		28.168	17.255					1.34204		1.42539	0.873155
			40.585		39.827						2.05372		2.01537
			28.825		32.963						1.45863		1.66803
					24.257								1.22748
					45.664								2.31074
					31.18								1.5778

## Sheet: Fig 3B
	Fig 3B
		Intensity mean of GTPases on mito-VPS41								Normalised
		GFP	Rab6	Rab2	Rab7	Arl8b				GFP	Rab6	Rab2	Rab7	Arl8b
		0.296	1.565	0.539	1.031	7.721				0.22097	1.16831	0.402375	0.769664	5.7639
		2.128	0.113	0.037	0.584	12.573				1.5886	0.084357	0.0276213	0.435969	9.38602
		0.885	1.471	0.559	0.331	5.316				0.660672	1.09813	0.417306	0.247099	3.96851
		2.424	0.686	0.166	0.24	11.077				1.80957	0.512114	0.123923	0.179165	8.26922
		0.954	1.433	0.161	2.532	18.462				0.712182	1.06977	0.12019	1.89019	13.7823
		0.337	1.238	1.116	0.664	6.564				0.251578	0.924194	0.833118	0.495691	4.90017
		0.758	0.895	2.57	0.261	17.112				0.565864	0.668137	1.91856	0.194842	12.7745
		0.548	1.087	0.221	0.003	3.535				0.409094	0.811469	0.164981	0.00223957	2.63895
		1.143	0.154	0.249	3.932	0.834				0.853275	0.114964	0.185884	2.93532	0.622599
		0.773	2.255	4.205	0.75	6.05				0.577061	1.68341	3.13912	0.559891	4.51646
		1.43	1.599	0.064	0.469	1.607				1.06753	1.19369	0.0477774	0.350119	1.19966
		1.133	1.516	0.018	0.521	8.5				0.845809	1.13173	0.0134374	0.388938	6.34544
		1.616	0.156	0.176	0.098	4.363				1.20638	0.116457	0.131388	0.0731591	3.25707
		1.012	1.517	0.284	0.721	31.095				0.75548	1.13247	0.212012	0.538242	23.2131
		0.8	1.075	0.512	0	18.285				0.597218	0.802511	0.382219	0	13.6502
		6.787	0.767	0.227	1.269	8.179				5.06664	0.572582	0.16946	0.947336	6.1058
		1.8	1.513	0.024	0.429	12.207				1.34374	1.12949	0.0179165	0.320258	9.11279
		0.911	2.132	1.214	0.611	4.506				0.680081	1.59158	0.906278	0.456125	3.36383
		0.38	1.35	0.105	0.506	5.531				0.283678	1.0078	0.0783848	0.37774	4.12901
		0.715	0.369	0.057	1.323	12.713				0.533763	0.275467	0.0425517	0.987648	9.49053
		3.619	0.46	1.027	1.986	5.617				2.70166	0.3434	0.766678	1.48259	4.19321
		0.886	1.736	0.285	0.892	2.666				0.661418	1.29596	0.212759	0.665898	1.99023
		2.601	1.206	0.451	0.012	9.095				1.9417	0.900305	0.336681	0.00895826	6.78962
		1.029	1.928	0.003	1.745	7.16				0.768171	1.43929	0.00223957	1.30268	5.3451
		1.281	0.585	0.061	0.36	21.184				0.956295	0.436715	0.0455378	0.268748	15.8143
		3.764	0.747	0.043	2.365	4.465				2.80991	0.557652	0.0321004	1.76552	3.33322
		1.801	1.758	0.079	1.036	2.222				1.34449	1.31239	0.0589752	0.773397	1.65877
		0.187	0.444	0.488	0.911	13.759				0.1396	0.331456	0.364303	0.680081	10.2714
		1.257	0.315	2.14	0.275	7.604				0.938378	0.235154	1.59756	0.205294	5.67655
		2.574	1.341	0.024	0.627	6.221				1.92155	1.00109	0.0179165	0.468069	4.64411
		0.246	0.915	1.654	0.291	3.145				0.183644	0.683068	1.23475	0.217238	2.34781
		0.426	0.922	0.281	0.031	5.715				0.318018	0.688293	0.209773	0.0231422	4.26637
		0.472	0.344	0.599	1.692	6.947				0.352358	0.256804	0.447167	1.26312	5.18609
		1.227	1.626	0.057	0.914	5.161				0.915982	1.21384	0.0425517	0.682321	3.8528
		0.979	0.44	5.647	0.422	4.409				0.730845	0.32847	4.21561	0.315032	3.29141
		0.252	0.644	0.083	0.088	9.768				0.188124	0.48076	0.0619613	0.0656939	7.29203
		1.293	0.336	0.386	0.998	3.423				0.965253	0.250831	0.288157	0.745029	2.55534
		2.538	1.773	0.149	0.29	10.039				1.89467	1.32358	0.111232	0.216491	7.49433
		0.098	0.27	0.459	0.003	3.4				0.0731591	0.201561	0.342654	0.00223957	2.53817
		0.647	2.884	0.094	0.257	3.972				0.483	2.15297	0.0701731	0.191856	2.96518
		0.854	1.514	0.052	0.226	13.194				0.63753	1.13023	0.0388191	0.168714	9.84961
		0.917		0.834	0.742	1.746				0.684561		0.622599	0.553919	1.30343
		2.524		0.718	0.264	7.416				1.88422		0.536003	0.197082	5.53621
		0.638		0.055	0.479	18.545				0.476281		0.0410587	0.357584	13.8442
				0.006	0.595	2.77						0.00447913	0.444181	2.06787
				0.019	0.807	0.917						0.0141839	0.602443	0.684561
				0.016	1.47	7.035						0.0119444	1.09739	5.25178
				0.113	1.159	2.504						0.084357	0.865219	1.86929
				0.395	0.837	2.275						0.294876	0.624839	1.69834
				1.063	0.838	3.98						0.793553	0.625585	2.97116
				1.685	1.214	1.924						1.25789	0.906278	1.43631
				1.328	1.468	3.678						0.991381	1.09589	2.74571
				0.438								0.326977

## Sheet: Fig 3D
	Fig 3D
		Intensity mean of Arl8b on mito							Normalised
		mito V5 41KO	mito WT 41KO	mito R662* 41KO		mito WT 18KO	mito WT 39KO		mito V5 41KO	mito WT 41KO	mito R662* 41KO		mito WT 18KO	mito WT 39KO
		111.221	134.08	111.236		123.472	49.544		2.14372	2.58432	2.14401		2.37986	0.954933
		90.761	122.488	88.489		128.312	123.74		1.74937	2.36089	1.70558		2.47314	2.38502
		40.725	173.102	60.064		71.758	111.16		0.784952	3.33645	1.1577		1.3831	2.14255
		58.313	125.365	98.469		80.892	116.659		1.12395	2.41634	1.89794		1.55915	2.24854
		72.771	119.54	77.202		98.262	180.052		1.40262	2.30407	1.48803		1.89395	3.4704
		32.284	84.749	193.162		151.528	192.976		0.622256	1.63349	3.72309		2.92062	3.71951
		48.112	44.101	170.504		110.26	139.876		0.927332	0.850023	3.28637		2.1252	2.69603
		84.424	98.554	158.668		132.623	52.407		1.62723	1.89957	3.05824		2.55624	1.01012
		47.101	59.931	119.17		58.506	99.403		0.907846	1.15514	2.29694		1.12767	1.91594
		80.711	66.484	101.716		126.282	135.376		1.55566	1.28144	1.96052		2.43402	2.6093
		13.788	90.414	140.073		59.516	36.631		0.265756	1.74268	2.69983		1.14714	0.706042
		11.829	154.334	130.637		119.42	143.204		0.227997	2.9747	2.51796		2.30176	2.76018
		57.862	137.984	45.385		56.848	133.448		1.11526	2.65957	0.874771		1.09571	2.57214
		61.656	155.689	96.029		159.275	161.774		1.18839	3.00082	1.85091		3.06994	3.11811
		106.106	71.069	182.337		103.973	105.256		2.04514	1.36982	3.51445		2.00402	2.02875
		37.245	50.732	136.519		64.12	140.883		0.717877	0.977832	2.63133		1.23588	2.71544
		52.034	103.76	99.478		173.848	53.77		1.00293	1.99992	1.91738		3.35083	1.03639
		117.521	43.631	100.659		182.897	135.164		2.26515	0.840964	1.94015		3.52524	2.60521
		99.034	47.039	100.39		109.105	85.94		1.90883	0.906651	1.93496		2.10294	1.65645
		58.898	79.632	67.447		106.371	194.954		1.13523	1.53486	1.3		2.05024	3.75763
		90.38	43.919	147.915		107.1	177.156		1.74203	0.846515	2.85098		2.06429	3.41458
		5.191	118.167	158.689		138.946	143.464		0.100054	2.2776	3.05864		2.67811	2.76519
		3.94	100.039	102.6		75.661	64.885		0.0759413	1.9282	1.97756		1.45832	1.25062
		3.734	120.069	202.367		172.944	79.085		0.0719708	2.31426	3.90051		3.3334	1.52432
		3.662	135.047	56.646		90.646	179.029		0.070583	2.60296	1.09182		1.74715	3.45069
		8.821	95.727	159.112		90.832	105.378		0.17002	1.84509	3.0668		1.75074	2.0311
		2.694	121.503	104.915		187.405	101.014		0.0519254	2.3419	2.02218		3.61213	1.94699
				97.212		84.243	164.565				1.87371		1.62374	3.1719
				188.956		134.352	168.792				3.64202		2.58956	3.25337
				79.799		86.22	92.809				1.53808		1.66184	1.78884

## Sheet: Fig 4B
	Fig 4B		Intensity mean of LAMP1 on mito						Normalised
			mito-V5 +Arl8b	mito-VPS41WT +Arl8b	mito-V5	mito-VPS41WT			mito-V5 +Arl8b	mito-VPS41WT +Arl8b	mito-V5	mito-VPS41WT
			26.895	74.124	24.608	52.564			1.36097	3.7509	1.24524	2.6599
			43.583	123.005	56.105	27.486			2.20543	6.22442	2.83908	1.39087
			47.073	57.224	32.209	36.74			2.38204	2.89571	1.62987	1.85915
			35.015	60.716	18.198	28.169			1.77186	3.07241	0.920874	1.42544
			27.498	64.197	23.482	51.486			1.39148	3.24856	1.18826	2.60535
			24.091	52.794	23.477	30.427			1.21908	2.67154	1.18801	1.5397
			26.565	78.089	24.336	39.065			1.34427	3.95154	1.23148	1.97681
			46.436	123.698	31.335	25.628			2.3498	6.25949	1.58565	1.29685
			28.388	50.484	14.908	39.184			1.43652	2.55464	0.75439	1.98283
			21.38	52.324	14.531	45.08			1.08189	2.64775	0.735312	2.28118
			25.373	56.673	15.024	36.136			1.28395	2.86782	0.76026	1.82859
			20.963	44.334	14.874	22.246			1.06079	2.24343	0.752669	1.12571
			20.697	91.132	11.925	33.151			1.04733	4.61155	0.603441	1.67754
			20.47	79.847	13.382	49.29			1.03584	4.0405	0.67717	2.49422
			23.365	42.898	15.174	39.254			1.18234	2.17077	0.76785	1.98637
			23.797	72.957	14.084	122.747			1.2042	3.69184	0.712693	6.21137
			25.351	99.428	14.116	49.977			1.28284	5.03136	0.714312	2.52899
			18.277	94.551	14.018	145.537			0.924871	4.78457	0.709353	7.36461
			24.866	72.396	19.266	54.167			1.25829	3.66346	0.974918	2.74101
			24.418	83.495	12.952	61.456			1.23562	4.2251	0.65541	3.10986
			39.757	37.05	15.873	81.525			2.01182	1.87484	0.803222	4.12541
			28.945	109.834	17.74	130.059			1.4647	5.55793	0.897698	6.58138
			27.092	147.65	14.356	98.078			1.37094	7.47154	0.726457	4.96304
			25.413	68.168	18.307	86.815			1.28597	3.44951	0.926389	4.3931
			32.245	112.727		51.196			1.63169	5.70433		2.59067
				99.024		23.597				5.01091		1.19408
				122.488		9.239				6.19826		0.467521
				151.755		40.404				7.67926		2.04456
				176.349		26.521				8.92379		1.34204
				105.339		40.585				5.33047		2.05372
				79.322		28.825				4.01393		1.45863
				96.8						4.89837
				60.361						3.05445
				41.188						2.08424
				83.256						4.213
				57.365						2.90284
				75.25						3.80788
				42.912						2.17148
				186.497						9.43731
				186.703						9.44774
				188.581						9.54277
				69.747						3.52941

## Sheet: Fig 4D
	Fig 4D		LAMP1 on mito-VPS41 HeLa WT vs Arl8a/b KO				LAMP1 on mito-VPS41 Rescue expriment in HeLa Arl8a/b KO
		Intensity mean of LAMP1 on mito				Intensity mean of LAMP1 on mito				Normalised
		HeLa WT	HeLa Arl8a/b KO			mito-VPS41WT-GFP + Arl8b-HA	mito-VPS41WT-GFP			HeLa WT	HeLa Arl8a/b KO		mito-VPS41WT-GFP + Arl8b-HA	mito-VPS41WT-GFP
		47.082	47.137			144.33	30.641			1.23404	1.23549		5.60556	1.19005
		51.62	28.457			179.825	32.182			1.35299	0.745873		6.98413	1.2499
		46.467	34.973			144.148	24.027			1.21792	0.916661		5.59849	0.933172
		17.672	24.955			94.017	13.596			0.463193	0.654084		3.65148	0.528048
		23.562	43.621			198.474	20.688			0.617573	1.14333		7.70843	0.80349
		54.16	44.046			129.27	34.716			1.41956	1.15447		5.02065	1.34832
		61.798	39.892			108.106	45.599			1.61976	1.04559		4.19867	1.771
		60.166	32.035			190.471	38.758			1.57698	0.839654		7.3976	1.5053
		39.712	61.78			169.513	34.273			1.04087	1.61929		6.58363	1.33111
		40.662	34.784			135.61	33.064			1.06577	0.911707		5.26689	1.28416
		30.365	25.619			42.132	24.939			0.795883	0.671488		1.63634	0.968593
		68.929	21.441			58.671	29.15			1.80667	0.56198		2.27869	1.13214
		48.217	48.319			161.822	8.687			1.26379	1.26647		6.28492	0.33739
		70.374	27.317			198.934	20.814			1.84454	0.715993		7.72629	0.808384
		58.795	35.322			188.919	48.888			1.54105	0.925808		7.33733	1.89874
		64.735	45.7			182.325	32.888			1.69674	1.19782		7.08122	1.27732
		50.208	50.969			104.841	54.175			1.31598	1.33592		4.07186	2.10407
		72.739	45.811			98.746	23.74			1.90653	1.20073		3.83514	0.922025
		68.863	47.063			123.783	16.256			1.80494	1.23355		4.80754	0.631358
		83.173	19.494			140.105	21.029			2.18001	0.510948		5.44146	0.816734
		47.961	43.204			135.81	25.679			1.25708	1.1324		5.27465	0.997333
		77.154	33.271			205.008	41.873			2.02225	0.872051		7.9622	1.62628
		42.923	39.139			159.492	17.608			1.12503	1.02585		6.19443	0.683868
		61.422	41.847			118.868	17.788			1.6099	1.09683		4.61665	0.690859
		43.533	38.181			71.703	25.39			1.14102	1.00074		2.78483	0.986109
		46.821	38.842			158.643	10.827			1.2272	1.01807		6.16145	0.420504
		61.049	42.592			213.878	8.386			1.60013	1.11636		8.30669	0.325699
		55.282	27.043			153.571	7.771			1.44897	0.708811		5.96446	0.301814
		53.569	47.501			188.179	17.018			1.40407	1.24503		7.30858	0.660953
		56.667	34.223			141.592	11.98			1.48527	0.897003		5.49922	0.465285

## Sheet: Fig 5
				LAMP1 on mito-VPS41				VPS41 on mito						LAMP1 on mito
		Fig 5B		Intensity mean of LAMP1 on mito			Fig 5D	Intensity mean of VPS41 on mito				Fig 5E		Intensity mean of LAMP1 on mito
				mito-VPS41ΔWD40-GFP	mito-VPS41WT-GFP			mito-GFP	mito-Arl8b-GFP					mito-GFP	mito-Arl8b-GFP
				33.299	106.923			23.055	94.159					9.872	34.53
				55.403	63.528			24.771	19.852					20.373	16.67
				38.306	180.858			131.616	22.963					16.368	23.872
				10.024	181.354			32.029	129.592					23.301	21.495
				24.963	95.573			17.641	8.591					20.002	16.669
				34.743	144.943			40.759	28.206					46.542	44.649
				34.142	189.941			38.925	187.106					25.613	14.466
				22.105	90.825			92.977	104.759					31.075	10.747
				31.475	83.188			35.201	170.32					40.705	14.483
				18.886	32.344			72.496	115.421					37.986	17.152
				44.729	39.794			54.947	11.031					22.65	27.428
				114.802	172.481			11.651	38.189					35.743	34.576
				22.805	46.285			22.338	100.553					44.634	26.171
				21.321	30.16			12.636	43.364					38.248	15.909
				15.312	96.187			28.104	25.963					60.389	30.467
								58.494	191.516					16.822	20.469
								10.06	59.626					24.687	12.322
								18.928	109.717					43.494	54.201
								90.497	10.472					39.262	77.665
								50.277	92.695					48.786	41.795
								33.268	41.361					37.329	14.607
								15.413	158.943					48.847	36.554
								79.512	193.479					38.473	13.096
								76.837	39.6					29.528	33.548
								36.213	50.204					40.446	40.629
								18.767	158.687					30.061	11.305
								60.093	120.444					48.614	24.749
								52.459	179.252						32.81
								73.497	32.974						18.837
									92.254
									81.575
				Normalised				Normalised						Normalised
				0.956291	3.07065			mito GFP	mito Arl8b					mito GFP	mito Arl8b
				1.59108	1.82442			0.509033	2.07894					0.289769	1.01355
				1.10008	5.19393			0.546921	0.438314					0.598001	0.489308
				0.287872	5.20818			2.90596	0.507002					0.480444	0.700706
				0.716895	2.74469			0.707171	2.86127					0.683945	0.630934
				0.99776	4.16252			0.389497	0.189681					0.587111	0.489279
				0.9805	5.45478			0.899921	0.622762					1.36613	1.31056
				0.634818	2.60834			0.859428	4.13113					0.751808	0.424615
				0.903909	2.38902			2.05285	2.31298					0.912132	0.315453
				0.542374	0.928865			0.777205	3.76051					1.1948	0.425114
				1.28454	1.14282			1.60064	2.54839					1.11499	0.503456
				3.29692	4.95336			1.21318	0.243554					0.664837	0.805083
				0.654921	1.32923			0.257243	0.843178					1.04915	1.0149
				0.612303	0.866144			0.493202	2.22012					1.31012	0.768187
				0.439735	2.76233			0.278991	0.957437					1.12268	0.466971
								0.62051	0.573239					1.77257	0.894286
								1.29149	4.2285					0.49377	0.600819
								0.222115	1.31649					0.724628	0.361683
								0.417913	2.42245					1.27666	1.59094
								1.99809	0.231212					1.15244	2.27967
								1.11007	2.04662					1.432	1.22679
								0.734527	0.913212					1.0957	0.428754
								0.340305	3.50931					1.43379	1.07296
								1.75555	4.27184					1.12928	0.384402
								1.69649	0.874331					0.866724	0.984721
								0.799549	1.10846					1.1872	1.19257
								0.414358	3.50366					0.882369	0.331831
								1.3268	2.65929					1.42695	0.726448
								1.15825	3.95772						0.963059
								1.62275	0.728035						0.552915
									2.03688
									1.8011

## Sheet: Fig 9
Fig 9
			CI-MPR on mito
		Fig 9F	Intensity mean of CI-MPR on mito			Fig 9H	Lysotracker on mito			Fig 9H	AP3D on mito
			mito-VPS41WT-GFP	mito-GFP			mito GFP	mito VPS41			mito GFP	mito VPS41
							104.947	135.794			40.748	108.065
			10.587	5.17			98.632	156.916			32.903	39.448
			10.206	4.615			58.953	151.272			105.017	82.367
			10.632	7.623			136.633	140.949			74.553	34.214
			6.79	7.15			139.821	109.948			77.996	32.081
			22.173	4.239			56.76	145.166			51.428	53.803
			18.639	7.753			131.988	165.688			39.273	48.403
			27.718	19.878			141.959	88.161			47.409	27.411
			4.646	13.641			119.46	75.828			54.74	60.986
			11.047	10.439			162.102	52.145			45.651	75.959
			8.69	10.331			91.559	71.195			33.593	72.879
			28.11	9.443			126.065	72.665			62.42	57.729
			20.122	8.803			105.01	62.969			58.703	40.66
			14.9	3.997			175.592	51.289			49	101.807
			10.316	12.724			99.679	60.451			51.926	73.86
			7.7	7.064			71.561	63.25			73.615	34.917
			17.305	12.316			128.114	65.358			51.751	69.89
			9.392	8.7			52.08	101.524			121.097	65.144
			15.136	14.535			103.218	112.617			93.771	82.848
			5.534	9.39			71.059	68.606			73.586	81.691
			4.004	18.869			100.043	51.431			83.9	116.603
			4.202	12.732			89.304	57.933			51.741	79.875
			6.879	9.736			82.649	76.973			89.957	94.599
			5.89	13.489				69.195			74.067	80.859
			18.367	10.879				64.196			44.416	94.988
			7.209	11.607				76.858			60.237
			6.873	11.944				57.084			85.356
			5.018	14.627				68.092			89.38
			11.852	12.438							59.755
			7.126	10.454							53.788
				15.703							58.141
											54.66
			Normalised				Normalised				Normalised
			mito VPS41	mito GFP			mito GFP	mito VPS41			mito GFP	mito VPS41
							0.986349	1.27627			0.637753	1.69134
			0.991636	0.48425			0.926997	1.47478			0.51497	0.617407
			0.955949	0.432266			0.554072	1.42174			1.64364	1.28914
			0.995851	0.714011			1.28415	1.32472			1.16684	0.535488
			0.635988	0.669708			1.31411	1.03335			1.22073	0.502105
			2.07684	0.397048			0.533461	1.36435			0.804907	0.842079
			1.74583	0.726188			1.24049	1.55723			0.614668	0.757563
			2.59622	1.86188			1.33421	0.828585			0.742005	0.429014
			0.435169	1.27769			1.12275	0.712673			0.856744	0.954501
			1.03472	0.977773			1.52352	0.490087			0.714491	1.18885
			0.813952	0.967657			0.860521	0.669129			0.525769	1.14064
			2.63293	0.884482			1.18483	0.682945			0.976945	0.903525
			1.88474	0.824537			0.986941	0.591817			0.91877	0.636376
			1.39561	0.374381			1.65031	0.482042			0.766906	1.5934
			0.966252	1.1918			0.936837	0.568151			0.812702	1.15599
			0.721224	0.661652			0.672569	0.594458			1.15216	0.546491
			1.62088	1.15358			1.20408	0.61427			0.809963	1.09386
			0.879706	0.814889			0.489476	0.954178			1.89531	1.01958
			1.41772	1.36143			0.970099	1.05844			1.46762	1.29667
			0.518344	0.879518			0.667851	0.644796			1.15171	1.27856
			0.375036	1.76737			0.940258	0.483376			1.31313	1.82497
			0.393582	1.19255			0.839327	0.544486			0.809806	1.25014
			0.644324	0.911926			0.77678	0.723434			1.40793	1.48058
			0.551689	1.26345				0.650332			1.15923	1.26554
			1.72035	1.01899				0.603349			0.695162	1.48667
			0.675234	1.08717				0.722353			0.942778
			0.643762	1.11874				0.536506			1.33592
			0.470013	1.37004				0.639966			1.3989
			1.11012	1.16501							0.935235
			0.66746	0.979178							0.841844
				1.47083							0.909974
											0.855492

## Sheet: Fig 10
		Fig 10B		LAMP2-RUSH on mito
				HeLa VPS41 KO			HeLa VPS18 KO					HeLa VPS41 KO			HeLa VPS18 KO
				mito V5	mito VPS41		mito V5	mito VPS41			Normalised	mito V5	mito VPS41		mito V5	mito VPS41
				1.25976	0.272028		0.712701	1.63675				1.92024	0.414649		1.03396	2.37453
				0.602346	0.649642		0.788169	0.925303				0.91815	0.990242		1.14345	1.34239
				0.509462	1.07921		0.777605	0.501568				0.776568	1.64502		1.12812	0.727655
				1.37372	1.25637		0.911785	0.885257				2.09395	1.91507		1.32278	1.2843
				0.66306	0.718565		0.735028	0.19995				1.01069	1.0953		1.06635	0.290079
				0.662979	0.691127		0.82734	0.752223				1.01057	1.05348		1.20027	1.0913
				0.655719	0.480751		1.03646	0.941202				0.999506	0.732805		1.50366	1.36546
				0.688135	1.14122		0.814308	0.836872				1.04892	1.73955		1.18137	1.2141
				0.720439	0.839189		0.471689	0.752643				1.09816	1.27917		0.684309	1.09191
				0.538167	0.35377		0.556408	0.594177				0.820322	0.539248		0.807216	0.862009
				0.691106	0.711524		0.661501	0.842926				1.05345	1.08457		0.959681	1.22289
				0.441194	1.15552		0.684538	0.723041				0.672508	1.76135		0.993102	1.04896
				0.450723	0.900535		0.89713	1.05242				0.687033	1.37268		1.30152	1.52681
				0.569384	0.930133		0.662679	0.700484				0.867907	1.41779		0.961389	1.01624
				0.71927	0.527578		0.742279	0.745158				1.09638	0.804181		1.07687	1.08105
				0.602468	1.0393		0.324362	1.56481				0.918336	1.58419		0.470572	2.27017
				0.260633	1.9829		0.384494	1.11423				0.39728	3.02252		0.557809	1.61648
				0.680707	0.921492		0.467864	0.797919				1.0376	1.40462		0.67876	1.15759
				1.37691	1.05388		0.289271	1.55314				2.09881	1.60642		0.419664	2.25323
				0.757818	0.760269		0.607504	0.67793				1.15513	1.15887		0.881344	0.983516
				0.155473	1.04353		0.762499	1.20647				0.236987	1.59065		1.10621	1.7503
				0.726833	0.67729		0.778812	1.07219				1.1079	1.03239		1.12987	1.5555
				0.656687	1.63593		0.827644	1.12895				1.00098	2.49363		1.20071	1.63784
				0.734978	1.07558		0.535155	0.558052				1.12032	1.6395		0.776383	0.809601
				0.134882	0.668616		0.606397	0.770373				0.2056	1.01916		0.879737	1.11763
				0.721227	0.618705		0.773115	1.12915				1.09936	0.943085		1.12161	1.63813
				0.565243	1.00551		0.862517	0.686099				0.861594	1.53269		1.25131	0.995367
				0.942779	1.08331		0.872765	1.16479				1.43707	1.65128		1.26617	1.68984
				0.493018	1.64443		1.01298	1.15371				0.751502	2.50659		1.46959	1.67376
				0.730311	1.17998		0.495278	1.06016				1.11321	1.79863		0.718531	1.53804
				0.436077	0.816691		0.66082	0.601822				0.664708	1.24487		0.958693	0.8731
				0.702662	1.37444		0.237134	0.916472				1.07106	2.09505		0.344025	1.32958
				0.45662	0.979351		0.0207202	0.970041				0.696022	1.49281		0.0300601	1.4073
				0.624671	0.973467		0.75077	0.663958				0.95218	1.48385		1.08919	0.963245
							0.94677	0.879152							1.37354	1.27544
							1.14334	0.913864							1.65872	1.3258
							0.710244	0.940638							1.0304	1.36464
							0.808794	0.396591							1.17337	0.575359
							0.841409	0.846139							1.22068	1.22755
							0.704749	0.797959							1.02242	1.15765
							0.555978	0.419238							0.806592	0.608215

## Sheet: S1B
				Pearson - correlation with TOM20_
		S1B		VPS41	mito-VPS41
				0.339	0.775
				0.368	0.894
				0.441	0.911
				0.354	0.951
				0.348	0.946
				0.332	0.954
				0.474	0.976
				0.403	0.954
				0.451	0.911
				0.504	0.967
				0.4	0.866
				0.411	0.954
				0.344	0.925
				0.454	0.968
				0.266	0.977
				0.327	0.963
				0.258	0.964
				0.31	0.904
				0.405	0.919
				0.483	0.94
				0.447	0.92
				0.361	0.892
				0.293	0.968
				0.399	0.942
				0.377	0.964
				0.182	0.818
				0.334	0.88
				0.49	0.871
				0.554	0.975
				0.369	0.919
				0.418	0.805
				0.433	0.983
				0.387	0.837
					0.826
					0.913

[truncated: 8 more sheets: S1FG, S1HI, S2CD, S2G, S2HI, S2N, S5B, S5D]
